# Supplementary material for: HOXC6-Mediated miR-188-5p Expression Induces Cell Migration through the Inhibition of the Tumor Suppressor FOXN2
Source: Int J Mol Sci. 2021 Dec 21;23(1):9. doi: 10.3390/ijms23010009 (PMC8744690; doi:10.3390/ijms23010009)
Supplement: Supplementary file 1 [file ijms-23-00009-s001.zip]

Archive with 1 entries (1 files):
- ijms-1488615-supplementary.pdf
